# Supplementary material for: Clinical and Microbiological Characteristics of Mycobacterium kansasii Pulmonary Infections in China
Source: Microbiol Spectr. 2022 Jan 12;10(1):e01475-21. doi: 10.1128/spectrum.01475-21 (PMC8754148; doi:10.1128/spectrum.01475-21)
Supplement: SUPPLEMENTAL FILE 2 — Supplemental material. Download SPECTRUM01475-21_Supp_2_seq11.xls, XLS file, 0.03 MB [file spectrum01475-21_supp_2_seq11.xls]

## Sheet: Supplementary Data1
Supplementary Data 1: The accession numbers of Mycobacterium Kansasii were as follows. Bioproject: PRJNA780966
Accession	Sample Name	SPUID	Organism	Tax ID	Strain
SAMN23376366	75	75	Mycobacterium kansasii	1768	Mycobacterium Kansasii-1
SAMN23376367	77	77	Mycobacterium kansasii	1768	Mycobacterium Kansasii-2
SAMN23376368	78	78	Mycobacterium kansasii	1768	Mycobacterium Kansasii-3
SAMN23376369	79	79	Mycobacterium kansasii	1768	Mycobacterium Kansasii-4
SAMN23376370	80	80	Mycobacterium kansasii	1768	Mycobacterium Kansasii-5
SAMN23376371	81	81	Mycobacterium kansasii	1768	Mycobacterium Kansasii-6
SAMN23376372	82	82	Mycobacterium kansasii	1768	Mycobacterium Kansasii-7
SAMN23376373	83	83	Mycobacterium kansasii	1768	Mycobacterium Kansasii-8
SAMN23376374	84	84	Mycobacterium kansasii	1768	Mycobacterium Kansasii-9
SAMN23376375	85	85	Mycobacterium kansasii	1768	Mycobacterium Kansasii-10
SAMN23376376	86	86	Mycobacterium kansasii	1768	Mycobacterium Kansasii-11
SAMN23376377	88	88	Mycobacterium kansasii	1768	Mycobacterium Kansasii-12
SAMN23376378	89	89	Mycobacterium kansasii	1768	Mycobacterium Kansasii-13
SAMN23376379	90	90	Mycobacterium kansasii	1768	Mycobacterium Kansasii-14
SAMN23376380	91	91	Mycobacterium kansasii	1768	Mycobacterium Kansasii-15
SAMN23376381	92	92	Mycobacterium kansasii	1768	Mycobacterium Kansasii-16
SAMN23376382	93	93	Mycobacterium kansasii	1768	Mycobacterium Kansasii-17
SAMN23376383	94	94	Mycobacterium kansasii	1768	Mycobacterium Kansasii-18
SAMN23376384	95	95	Mycobacterium kansasii	1768	Mycobacterium Kansasii-19
SAMN23376385	97	97	Mycobacterium kansasii	1768	Mycobacterium Kansasii-20
SAMN23376386	98	98	Mycobacterium kansasii	1768	Mycobacterium Kansasii-21
SAMN23376387	99	99	Mycobacterium kansasii	1768	Mycobacterium Kansasii-22
SAMN23376388	100	100	Mycobacterium kansasii	1768	Mycobacterium Kansasii-23
SAMN23376389	101	101	Mycobacterium kansasii	1768	Mycobacterium Kansasii-24
SAMN23376390	102	102	Mycobacterium kansasii	1768	Mycobacterium Kansasii-25
SAMN23376391	104	104	Mycobacterium kansasii	1768	Mycobacterium Kansasii-26
SAMN23376392	105	105	Mycobacterium kansasii	1768	Mycobacterium Kansasii-27
SAMN23376393	106	106	Mycobacterium kansasii	1768	Mycobacterium Kansasii-28
SAMN23376394	107	107	Mycobacterium kansasii	1768	Mycobacterium Kansasii-29
SAMN23376395	108	108	Mycobacterium kansasii	1768	Mycobacterium Kansasii-30
SAMN23376396	109	109	Mycobacterium kansasii	1768	Mycobacterium Kansasii-31
SAMN23376397	110	110	Mycobacterium kansasii	1768	Mycobacterium Kansasii-32
SAMN23376398	111	111	Mycobacterium kansasii	1768	Mycobacterium Kansasii-33
SAMN23376399	112	112	Mycobacterium kansasii	1768	Mycobacterium Kansasii-34
SAMN23376400	113	113	Mycobacterium kansasii	1768	Mycobacterium Kansasii-35
SAMN23376401	114	114	Mycobacterium kansasii	1768	Mycobacterium Kansasii-36
SAMN23376402	115	115	Mycobacterium kansasii	1768	Mycobacterium Kansasii-37
SAMN23376403	116	116	Mycobacterium kansasii	1768	Mycobacterium Kansasii-38
SAMN23376404	117	117	Mycobacterium kansasii	1768	Mycobacterium Kansasii-39
SAMN23376405	120	120	Mycobacterium kansasii	1768	Mycobacterium Kansasii-40
SAMN23376406	122	122	Mycobacterium kansasii	1768	Mycobacterium Kansasii-41
SAMN23376407	124	124	Mycobacterium kansasii	1768	Mycobacterium Kansasii-42
SAMN23376408	126	126	Mycobacterium kansasii	1768	Mycobacterium Kansasii-43
SAMN23376409	127	127	Mycobacterium kansasii	1768	Mycobacterium Kansasii-44
SAMN23376410	129	129	Mycobacterium kansasii	1768	Mycobacterium Kansasii-45
SAMN23376411	130	130	Mycobacterium kansasii	1768	Mycobacterium Kansasii-46
SAMN23376412	131	131	Mycobacterium kansasii	1768	Mycobacterium Kansasii-47
SAMN23376413	132	132	Mycobacterium kansasii	1768	Mycobacterium Kansasii-48
SAMN23376414	133	133	Mycobacterium kansasii	1768	Mycobacterium Kansasii-49
SAMN23376415	134	134	Mycobacterium kansasii	1768	Mycobacterium Kansasii-50
SAMN23376416	135	135	Mycobacterium kansasii	1768	Mycobacterium Kansasii-51
SAMN23376417	136	136	Mycobacterium kansasii	1768	Mycobacterium Kansasii-52
SAMN23376418	137	137	Mycobacterium kansasii	1768	Mycobacterium Kansasii-53
SAMN23376419	138	138	Mycobacterium kansasii	1768	Mycobacterium Kansasii-54
SAMN23376420	139	139	Mycobacterium kansasii	1768	Mycobacterium Kansasii-55
SAMN23376421	140	140	Mycobacterium kansasii	1768	Mycobacterium Kansasii-56
SAMN23376422	142	142	Mycobacterium kansasii	1768	Mycobacterium Kansasii-57
SAMN23376423	143	143	Mycobacterium kansasii	1768	Mycobacterium Kansasii-58
