# Supplementary material for: Clinical and Microbiological Characteristics of Mycobacterium kansasii Pulmonary Infections in China
Source: Microbiol Spectr. 2022 Jan 12;10(1):e01475-21. doi: 10.1128/spectrum.01475-21 (PMC8754148; doi:10.1128/spectrum.01475-21)
Supplement: SUPPLEMENTAL FILE 3 — Supplemental material. Download SPECTRUM01475-21_Supp_3_seq12.xlsx, XLSX file, 0.02 MB [file spectrum01475-21_supp_3_seq12.xlsx]

## Sheet: Sheet1
	Supplementary Data 2: The genomes of 36 M. kansasii isolates previously reported by NCBI were included for analysis.
	Organism Name	Organic groups	Strains	Biosample	Bioproject	Assembly	Level	Size	GC	Country
22	Mycobacterium kansasii	Bacteria;Terrabacteria group;Actinobacteria	BR1580	SAMN08399526	PRJNA431546	GCA_002920775.1		6.31	66.1	Brazial
23	Mycobacterium kansasii	Bacteria;Terrabacteria group;Actinobacteria	BR6884	SAMN08397724	PRJNA431546	GCA_002920705.1		6.41	66.1	Brazial
24	Mycobacterium kansasii	Bacteria;Terrabacteria group;Actinobacteria	BR6849	SAMN08397726	PRJNA431546	GCA_002920735.1		6.46	66	Brazial
25	Mycobacterium kansasii	Bacteria;Terrabacteria group;Actinobacteria	BR8837	SAMN08407869	PRJNA431546	GCA_002920805.1		6.21	66.2	Brazial
26	Mycobacterium kansasii	Bacteria;Terrabacteria group;Actinobacteria	BR8839	SAMN08407906	PRJNA431546	GCA_002920875.1		6.18	66.1	Brazial
27	Mycobacterium kansasii	Bacteria;Terrabacteria group;Actinobacteria	BR7287	SAMN08395293	PRJNA431546	GCA_002920675.1		6.28	66.1	Brazial
28	Mycobacterium kansasii	Bacteria;Terrabacteria group;Actinobacteria	BR10953	SAMN08399459	PRJNA431546	GCA_002920755.1		6.28	66.1	Brazial
29	Mycobacterium kansasii	Bacteria;Terrabacteria group;Actinobacteria	BR10742	SAMN08399508	PRJNA431546	GCA_002920795.1		6.29	66.1	Brazial
30	Mycobacterium kansasii	Bacteria;Terrabacteria group;Actinobacteria	BR3657	SAMN08395135	PRJNA431546	GCA_002920655.1		6.37	66.1	Brazial
31	Mycobacterium kansasii	Bacteria;Terrabacteria group;Actinobacteria	BR8835	SAMN08407800	PRJNA431546	GCA_002920845.1		6.23	66.1	Brazial
32	Mycobacterium kansasii	Bacteria;Terrabacteria group;Actinobacteria	BR6498	SAMN08395248	PRJNA431546	GCA_002920665.1		6.23	66.1	Brazial
33	Mycobacterium kansasii	Bacteria;Terrabacteria group;Actinobacteria	BR4404	SAMN08407563	PRJNA431546	GCA_002920815.1		6.28	66.1	Brazial
11	Mycobacterium kansasii	Bacteria;Terrabacteria group;Actinobacteria	241/15	SAMN07196566	PRJNA374853	GCA_002705925.1		6.1	66.2	Czech Republic
12	Mycobacterium kansasii	Bacteria;Terrabacteria group;Actinobacteria	1010001495	SAMN04599336	PRJNA317047	GCA_001632965.1		6.36	66.2	Czech Republic
5	Mycobacterium kansasii	Bacteria;Terrabacteria group;Actinobacteria	6MK	SAMN06339044	PRJNA374853	GCA_002085775.1		6.46	66.1	Germany
16	Mycobacterium kansasii	Bacteria;Terrabacteria group;Actinobacteria	1010001458	SAMN04599333	PRJNA317047	GCA_001632895.1		6.03	66.2	Germany
1	Mycobacterium kansasii	Bacteria;Terrabacteria group;Actinobacteria	Kuro-I	SAMD00233320	PRJDB10106	GCA_014701265.1		6.65	66.1	Japan
8	Mycobacterium kansasii	Bacteria;Terrabacteria group;Actinobacteria	MKAN13-GN	SAMD00234085	PRJDB10140	GCA_015471985.1		6.52	66.2	Japan
18	Mycobacterium kansasii	Bacteria;Terrabacteria group;Actinobacteria	SMC1	SAMN02798027	PRJNA248353	GCA_000715375.1		6.57	66.1	Korea
4	Mycobacterium kansasii	Bacteria;Terrabacteria group;Actinobacteria	4MK	SAMN06339042	PRJNA374853	GCA_002085645.1		6.44	66.1	Netherlands
6	Mycobacterium kansasii	Bacteria;Terrabacteria group;Actinobacteria	1MK	SAMN06339040	PRJNA374853	GCA_002085625.1		6.42	66.1	Netherlands
14	Mycobacterium kansasii	Bacteria;Terrabacteria group;Actinobacteria	5MK	SAMN06339043	PRJNA374853	GCA_002086895.1		6.69	66	Netherlands
2	Mycobacterium kansasii	Bacteria;Terrabacteria group;Actinobacteria	11MK	SAMN06339049	PRJNA374853	GCA_002085815.1		6.43	66.1	Poland
3	Mycobacterium kansasii	Bacteria;Terrabacteria group;Actinobacteria	10MK	SAMN06339048	PRJNA374853	GCA_002085795.1		6.42	66.1	Poland
7	Mycobacterium kansasii	Bacteria;Terrabacteria group;Actinobacteria	9MK	SAMN06339047	PRJNA374853	GCA_002085835.1		6.46	66	Poland
19	Mycobacterium kansasii	Bacteria;Terrabacteria group;Actinobacteria	K4	SAMN07193056	PRJNA374853	GCA_002705785.1		6.53	66.1	South Korea
20	Mycobacterium kansasii	Bacteria;Terrabacteria group;Actinobacteria	K19	SAMN07193078	PRJNA374853	GCA_002705825.1		6.68	66	South Korea
21	Mycobacterium kansasii	Bacteria;Terrabacteria group;Actinobacteria	K14	SAMN07193077	PRJNA374853	GCA_002705865.1		6.67	66	South Korea
13	Mycobacterium kansasii	Bacteria;Terrabacteria group;Actinobacteria	MK7	SAMEA4938320	PRJEB25525	GCA_900565995.1		6.41	66	Switzerland
15	Mycobacterium kansasii	Bacteria;Terrabacteria group;Actinobacteria	MK22	SAMEA4938318	PRJEB25525	GCA_900565985.1		6.41	66.1	Switzerland
17	Mycobacterium kansasii	Bacteria;Terrabacteria group;Actinobacteria	MK40	SAMEA4938319	PRJEB25525	GCA_900566155.1		6.61	66.1	Switzerland
9	Mycobacterium kansasii	Bacteria;Terrabacteria group;Actinobacteria	11-3813	SAMN06273889	PRJNA368836	GCA_002003625.1		6.63	66.1	USA
10	Mycobacterium kansasii	Bacteria;Terrabacteria group;Actinobacteria	11-3469	SAMN06273888	PRJNA368836	GCA_002003585.1		6.8	66.1	USA
35	Mycobacterium kansasii 662	Bacteria;Terrabacteria group;Actinobacteria	662	SAMN02641606	PRJNA191790	GCA_000523615.1		6.9	66.2	USA
36	Mycobacterium kansasii 824	Bacteria;Terrabacteria group;Actinobacteria	824	SAMN02641608	PRJNA191792	GCA_000524095.1		6.59	66.2	USA
37	Mycobacterium kansasii ATCC 12478	Bacteria;Terrabacteria group;Actinobacteria	ATCC 12478	SAMN02603596	PRJNA30907	GCA_000157895.2		6.58	66.19
