# Supplementary material for: Clinical and Microbiological Characteristics of Mycobacterium kansasii Pulmonary Infections in China
Source: Microbiol Spectr. 2022 Jan 12;10(1):e01475-21. doi: 10.1128/spectrum.01475-21 (PMC8754148; doi:10.1128/spectrum.01475-21)
Supplement: SUPPLEMENTAL FILE 4 — Supplemental material. Download SPECTRUM01475-21_Supp_4_seq13.xls, XLS file, 0.03 MB [file spectrum01475-21_supp_4_seq13.xls]

Supplementary Data 3: SNPs of 96 Mycobacterium kansasii genomes were listed as follows.
	GCA_000157895.2	GCA_000523615.1	GCA_000524095.1	GCA_000715375.1	GCA_001632895.1	GCA_001632965.1	GCA_002003585.1	GCA_002003625.1	GCA_002085625.1	GCA_002085645.1	GCA_002085775.1	GCA_002085795.1	GCA_002085815.1	GCA_002085835.1	GCA_002086895.1	GCA_002705785.1	GCA_002705825.1	GCA_002705865.1	GCA_002705925.1	GCA_002920655.1	GCA_002920665.1	GCA_002920675.1	GCA_002920705.1	GCA_002920735.1	GCA_002920755.1	GCA_002920775.1	GCA_002920795.1	GCA_002920805.1	GCA_002920815.1	GCA_002920845.1	GCA_002920875.1	GCA_014701265.1	GCA_015471985.1	GCA_900565985.1	GCA_900565995.1	GCA_900566155.1	UM200925T0075	UM200925T0077	UM200925T0078	UM200925T0079	UM200925T0080	UM200925T0081	UM200925T0082	UM200925T0083	UM200925T0084	UM200925T0085	UM200925T0086	UM200925T0088	UM200925T0089
GCA_000157895.2	0	7	15	13	62881	138	4	25	104	66	83	69	77	87	53	147	147	147	62804	1783	22	11	11	6	11	1785	12	1738	1782	1758	1738	30	15	18	6	10	9	12	12	11	8	11	8	6	12	16	10	13	10
GCA_000523615.1	7	0	16	14	62880	139	5	26	105	65	90	70	78	88	52	148	148	148	62803	1784	23	12	12	5	12	1786	13	1739	1783	1759	1739	31	16	17	5	11	10	13	13	12	9	12	9	7	13	17	11	14	11
GCA_000524095.1	15	16	0	22	62890	147	13	30	113	75	98	78	86	96	62	156	156	156	62813	1792	31	20	20	15	20	1794	21	1747	1791	1767	1747	39	24	27	15	19	18	21	21	20	15	20	17	15	21	25	19	22	19
GCA_000715375.1	13	14	22	0	62886	143	11	32	111	73	96	74	82	92	60	152	152	152	62809	1790	27	16	16	13	16	1792	17	1745	1789	1765	1745	35	20	25	13	15	14	17	17	16	15	16	15	11	17	21	15	20	15
GCA_001632895.1	62881	62880	62890	62886	0	63003	62879	62884	62967	62934	62953	62927	62942	62947	62918	63005	63005	63005	177	62903	62895	62886	62886	62881	62886	62905	62887	62937	62902	62915	62937	62897	62889	62888	62881	62885	62883	62887	62887	62886	62877	62886	62881	62881	62884	62890	62883	62886	62885
GCA_001632965.1	138	139	147	143	63003	0	136	157	236	198	221	189	197	207	185	275	275	275	62930	1913	152	141	141	138	141	1915	142	1870	1912	1890	1870	160	145	150	138	140	135	142	142	141	140	141	140	136	138	142	140	145	140
GCA_002003585.1	4	5	13	11	62879	136	0	23	102	64	87	67	75	85	51	145	145	145	62802	1781	20	9	9	4	9	1783	10	1736	1780	1756	1736	28	13	16	4	8	7	10	10	9	6	9	6	4	10	14	8	11	8
GCA_002003625.1	25	26	30	32	62884	157	23	0	123	85	108	88	96	106	72	166	166	166	62807	1802	41	30	30	25	30	1804	31	1757	1801	1777	1757	49	34	37	25	29	28	31	31	30	25	30	27	25	31	35	29	32	29
GCA_002085625.1	104	105	113	111	62967	236	102	123	0	158	185	163	173	183	151	243	243	243	62890	1881	120	109	109	104	109	1883	110	1836	1880	1856	1836	128	113	114	104	108	107	110	110	109	106	109	106	104	110	114	108	111	108
GCA_002085645.1	66	65	75	73	62934	198	64	85	158	0	145	127	137	145	111	207	207	207	62857	1843	82	71	71	64	71	1845	72	1798	1842	1818	1798	90	75	76	64	70	69	72	72	71	68	71	68	66	72	76	70	73	70
GCA_002085775.1	83	90	98	96	62953	221	87	108	185	145	0	144	158	166	134	230	230	230	62876	1865	105	94	94	89	94	1867	95	1821	1864	1841	1821	113	98	101	89	93	92	95	95	94	91	94	91	89	95	99	93	96	93
GCA_002085795.1	69	70	78	74	62927	189	67	88	163	127	144	0	124	132	116	208	208	208	62850	1846	83	72	72	69	72	1848	73	1801	1845	1821	1801	91	76	81	69	71	66	73	73	72	71	72	71	67	69	73	71	76	71
GCA_002085815.1	77	78	86	82	62942	197	75	96	173	137	158	124	0	146	124	216	216	216	62865	1854	91	80	80	77	80	1856	81	1809	1853	1828	1809	99	84	89	77	79	74	81	81	80	79	80	79	75	77	81	79	84	79
GCA_002085835.1	87	88	96	92	62947	207	85	106	183	145	166	132	146	0	132	224	224	224	62870	1864	101	90	90	87	90	1866	91	1819	1863	1839	1819	109	94	99	87	89	84	91	91	90	89	90	89	85	87	91	89	94	89
GCA_002086895.1	53	52	62	60	62918	185	51	72	151	111	134	116	124	132	0	194	194	194	62841	1830	69	58	58	49	58	1832	59	1785	1829	1805	1785	77	62	63	49	57	56	59	59	58	55	58	55	53	59	63	57	60	57
GCA_002705785.1	147	148	156	152	63005	275	145	166	243	207	230	208	216	224	194	0	0	0	62928	1923	161	150	150	147	150	1925	151	1878	1922	1898	1878	163	154	159	147	149	148	151	151	150	149	150	149	145	151	155	149	154	149
GCA_002705825.1	147	148	156	152	63005	275	145	166	243	207	230	208	216	224	194	0	0	0	62928	1923	161	150	150	147	150	1925	151	1878	1922	1898	1878	163	154	159	147	149	148	151	151	150	149	150	149	145	151	155	149	154	149
GCA_002705865.1	147	148	156	152	63005	275	145	166	243	207	230	208	216	224	194	0	0	0	62928	1923	161	150	150	147	150	1925	151	1878	1922	1898	1878	163	154	159	147	149	148	151	151	150	149	150	149	145	151	155	149	154	149
GCA_002705925.1	62804	62803	62813	62809	177	62930	62802	62807	62890	62857	62876	62850	62865	62870	62841	62928	62928	62928	0	62828	62818	62809	62809	62804	62809	62830	62810	62860	62827	62838	62860	62820	62812	62811	62804	62808	62806	62810	62810	62809	62800	62809	62804	62804	62807	62813	62806	62809	62808
GCA_002920655.1	1783	1784	1792	1790	62903	1913	1781	1802	1881	1843	1865	1846	1854	1864	1830	1923	1923	1923	62828	0	1791	1788	1788	1783	1788	10	1789	1401	7	1354	1401	1805	1792	1795	1783	1787	1786	1789	1789	1788	1785	1788	1785	1783	1789	1793	1787	1790	1787
GCA_002920665.1	22	23	31	27	62895	152	20	41	120	82	105	83	91	101	69	161	161	161	62818	1791	0	25	25	22	25	1793	26	1750	1790	1772	1750	44	29	34	22	24	23	26	26	25	24	25	24	20	26	30	24	29	24
GCA_002920675.1	11	12	20	16	62886	141	9	30	109	71	94	72	80	90	58	150	150	150	62809	1788	25	0	0	11	14	1790	15	1743	1787	1763	1743	33	6	23	11	13	12	9	9	8	13	14	13	7	15	19	11	18	11
GCA_002920705.1	11	12	20	16	62886	141	9	30	109	71	94	72	80	90	58	150	150	150	62809	1788	25	0	0	11	14	1790	15	1743	1787	1763	1743	33	6	23	11	13	12	9	9	8	13	14	13	7	15	19	11	18	11
GCA_002920735.1	6	5	15	13	62881	138	4	25	104	64	89	69	77	87	49	147	147	147	62804	1783	22	11	11	0	11	1785	12	1738	1782	1758	1738	30	15	16	2	10	9	12	12	11	8	11	8	6	12	16	10	13	10
GCA_002920755.1	11	12	20	16	62886	141	9	30	109	71	94	72	80	90	58	150	150	150	62809	1788	25	14	14	11	0	1790	1	1743	1787	1763	1743	33	18	23	11	13	12	15	15	14	13	14	13	9	15	19	13	18	13
GCA_002920775.1	1785	1786	1794	1792	62905	1915	1783	1804	1883	1845	1867	1848	1856	1866	1832	1925	1925	1925	62830	10	1793	1790	1790	1785	1790	0	1791	1403	9	1356	1403	1807	1794	1797	1785	1789	1788	1791	1791	1790	1787	1790	1787	1785	1791	1795	1789	1792	1789
GCA_002920795.1	12	13	21	17	62887	142	10	31	110	72	95	73	81	91	59	151	151	151	62810	1789	26	15	15	12	1	1791	0	1744	1788	1764	1744	34	19	24	12	14	13	16	16	15	14	15	14	10	16	20	14	19	14
GCA_002920805.1	1738	1739	1747	1745	62937	1870	1736	1757	1836	1798	1821	1801	1809	1819	1785	1878	1878	1878	62860	1401	1750	1743	1743	1738	1743	1403	1744	0	1400	232	0	1762	1747	1750	1738	1742	1741	1744	1744	1743	1740	1743	1738	1738	1744	1748	1742	1743	1742
GCA_002920815.1	1782	1783	1791	1789	62902	1912	1780	1801	1880	1842	1864	1845	1853	1863	1829	1922	1922	1922	62827	7	1790	1787	1787	1782	1787	9	1788	1400	0	1353	1400	1804	1791	1794	1782	1786	1785	1788	1788	1787	1784	1787	1784	1782	1788	1792	1786	1789	1786
GCA_002920845.1	1758	1759	1767	1765	62915	1890	1756	1777	1856	1818	1841	1821	1828	1839	1805	1898	1898	1898	62838	1354	1772	1763	1763	1758	1763	1356	1764	232	1353	0	232	1782	1767	1770	1758	1762	1761	1764	1764	1763	1760	1763	1760	1758	1764	1768	1762	1765	1762
GCA_002920875.1	1738	1739	1747	1745	62937	1870	1736	1757	1836	1798	1821	1801	1809	1819	1785	1878	1878	1878	62860	1401	1750	1743	1743	1738	1743	1403	1744	0	1400	232	0	1762	1747	1750	1738	1742	1741	1744	1744	1743	1740	1743	1738	1738	1744	1748	1742	1743	1742
GCA_014701265.1	30	31	39	35	62897	160	28	49	128	90	113	91	99	109	77	163	163	163	62820	1805	44	33	33	30	33	1807	34	1762	1804	1782	1762	0	37	42	30	32	31	34	34	33	32	33	32	28	34	38	32	37	32
GCA_015471985.1	15	16	24	20	62889	145	13	34	113	75	98	76	84	94	62	154	154	154	62812	1792	29	6	6	15	18	1794	19	1747	1791	1767	1747	37	0	27	15	17	16	13	13	12	17	18	17	11	19	23	15	22	15
GCA_900565985.1	18	17	27	25	62888	150	16	37	114	76	101	81	89	99	63	159	159	159	62811	1795	34	23	23	16	23	1797	24	1750	1794	1770	1750	42	27	0	16	22	21	24	24	23	20	23	20	18	24	28	22	25	22
GCA_900565995.1	6	5	15	13	62881	138	4	25	104	64	89	69	77	87	49	147	147	147	62804	1783	22	11	11	2	11	1785	12	1738	1782	1758	1738	30	15	16	0	10	9	12	12	11	8	11	8	6	12	16	10	13	10
GCA_900566155.1	10	11	19	15	62885	140	8	29	108	70	93	71	79	89	57	149	149	149	62808	1787	24	13	13	10	13	1789	14	1742	1786	1762	1742	32	17	22	10	0	11	14	14	13	12	13	12	8	14	18	12	17	12
UM200925T0075	9	10	18	14	62883	135	7	28	107	69	92	66	74	84	56	148	148	148	62806	1786	23	12	12	9	12	1788	13	1741	1785	1761	1741	31	16	21	9	11	0	13	13	12	11	12	11	7	3	9	11	16	11
UM200925T0077	12	13	21	17	62887	142	10	31	110	72	95	73	81	91	59	151	151	151	62810	1789	26	9	9	12	15	1791	16	1744	1788	1764	1744	34	13	24	12	14	13	0	6	5	14	15	14	8	16	20	12	19	12
UM200925T0078	12	13	21	17	62887	142	10	31	110	72	95	73	81	91	59	151	151	151	62810	1789	26	9	9	12	15	1791	16	1744	1788	1764	1744	34	13	24	12	14	13	6	0	5	14	15	14	8	16	20	12	19	12
UM200925T0079	11	12	20	16	62886	141	9	30	109	71	94	72	80	90	58	150	150	150	62809	1788	25	8	8	11	14	1790	15	1743	1787	1763	1743	33	12	23	11	13	12	5	5	0	13	14	13	7	15	19	11	18	11
UM200925T0080	8	9	15	15	62877	140	6	25	106	68	91	71	79	89	55	149	149	149	62800	1785	24	13	13	8	13	1787	14	1740	1784	1760	1740	32	17	20	8	12	11	14	14	13	0	13	10	8	14	18	12	15	12
UM200925T0081	11	12	20	16	62886	141	9	30	109	71	94	72	80	90	58	150	150	150	62809	1788	25	14	14	11	14	1790	15	1743	1787	1763	1743	33	18	23	11	13	12	15	15	14	13	0	11	9	15	19	13	18	13
UM200925T0082	8	9	17	15	62881	140	6	27	106	68	91	71	79	89	55	149	149	149	62804	1785	24	13	13	8	13	1787	14	1738	1784	1760	1738	32	17	20	8	12	11	14	14	13	10	11	0	8	14	18	12	9	12
UM200925T0083	6	7	15	11	62881	136	4	25	104	66	89	67	75	85	53	145	145	145	62804	1783	20	7	7	6	9	1785	10	1738	1782	1758	1738	28	11	18	6	8	7	8	8	7	8	9	8	0	10	14	4	13	6
UM200925T0084	12	13	21	17	62884	138	10	31	110	72	95	69	77	87	59	151	151	151	62807	1789	26	15	15	12	15	1791	16	1744	1788	1764	1744	34	19	24	12	14	3	16	16	15	14	15	14	10	0	12	14	19	14
UM200925T0085	16	17	25	21	62890	142	14	35	114	76	99	73	81	91	63	155	155	155	62813	1793	30	19	19	16	19	1795	20	1748	1792	1768	1748	38	23	28	16	18	9	20	20	19	18	19	18	14	12	0	18	23	18
UM200925T0086	10	11	19	15	62883	140	8	29	108	70	93	71	79	89	57	149	149	149	62806	1787	24	11	11	10	13	1789	14	1742	1786	1762	1742	32	15	22	10	12	11	12	12	11	12	13	12	4	14	18	0	17	10
UM200925T0088	13	14	22	20	62886	145	11	32	111	73	96	76	84	94	60	154	154	154	62809	1790	29	18	18	13	18	1792	19	1743	1789	1765	1743	37	22	25	13	17	16	19	19	18	15	18	9	13	19	23	17	0	17
UM200925T0089	10	11	19	15	62885	140	8	29	108	70	93	71	79	89	57	149	149	149	62808	1787	24	11	11	10	13	1789	14	1742	1786	1762	1742	32	15	22	10	12	11	12	12	11	12	13	12	6	14	18	10	17	0
UM200925T0090	15	16	24	20	62885	141	13	34	113	75	98	72	80	90	62	154	154	154	62808	1792	29	18	18	15	18	1794	19	1747	1791	1767	1747	37	22	27	15	17	6	19	19	18	17	18	17	13	9	15	17	22	17
UM200925T0091	7	8	16	14	62882	139	5	26	105	67	90	70	78	88	52	148	148	148	62805	1784	23	12	12	5	12	1786	13	1739	1783	1759	1739	31	16	19	5	11	10	13	13	12	9	12	9	5	13	17	9	14	11
UM200925T0092	5	6	14	12	62880	137	3	24	103	65	88	68	76	86	52	146	146	146	62803	1782	21	10	10	5	10	1784	11	1737	1781	1757	1737	29	14	17	5	9	8	11	11	10	7	10	7	5	11	15	9	12	9
UM200925T0093	15	16	24	20	62884	145	13	34	113	75	98	76	84	94	62	154	154	154	62807	1792	29	16	16	15	18	1794	19	1747	1791	1767	1747	37	20	27	15	17	16	17	17	16	17	18	17	11	19	23	15	22	15
UM200925T0094	6	7	15	11	62881	136	4	25	104	66	89	67	75	85	53	145	145	145	62804	1783	20	7	7	6	9	1785	10	1738	1782	1758	1738	28	11	18	6	8	7	8	8	7	8	9	8	2	10	14	6	13	6
UM200925T0095	8	7	17	15	62879	140	6	27	106	66	91	71	79	89	51	149	149	149	62802	1785	24	13	13	4	13	1787	14	1740	1784	1760	1740	32	17	18	4	12	11	14	14	13	10	13	10	8	14	18	12	15	12
UM200925T0097	10	11	19	17	62880	142	8	29	108	70	93	73	81	91	57	151	151	151	62803	1787	26	15	15	10	15	1789	16	1742	1786	1762	1742	34	19	22	10	14	13	16	16	15	12	15	12	10	16	20	14	17	14
UM200925T0098	10	11	19	15	62884	140	8	29	108	70	93	71	79	89	57	149	149	149	62807	1787	24	11	11	10	13	1789	14	1742	1786	1762	1742	32	15	22	10	12	11	12	12	11	12	13	12	4	14	18	8	17	10
UM200925T0099	5	6	14	10	62878	135	3	24	103	65	88	66	74	84	52	144	144	144	62801	1782	19	8	8	5	8	1784	9	1737	1781	1757	1737	27	12	17	5	7	6	9	9	8	7	8	7	3	9	13	7	12	7
UM200925T0100	7	8	16	12	62882	137	5	26	105	67	90	68	76	86	54	146	146	146	62805	1784	21	8	8	7	10	1786	11	1739	1783	1759	1739	29	12	19	7	9	8	9	9	8	9	10	9	3	11	15	7	14	7
UM200925T0101	11	12	16	18	62883	143	9	26	109	71	94	74	82	92	58	152	152	152	62806	1788	27	16	16	11	16	1790	17	1743	1787	1763	1743	35	20	23	11	15	14	17	17	16	11	16	13	11	17	21	15	18	15
UM200925T0102	19	20	28	24	62893	145	17	38	117	79	102	76	84	94	66	158	158	158	62816	1796	33	22	22	19	22	1798	23	1751	1795	1771	1751	41	26	31	19	21	12	23	23	22	21	22	21	17	15	19	21	26	21
UM200925T0104	5	6	14	10	62878	135	3	24	103	65	88	66	74	84	52	144	144	144	62801	1782	19	8	8	5	8	1784	9	1737	1781	1757	1737	27	12	17	5	7	6	9	9	8	7	8	7	3	9	13	7	12	7
UM200925T0105	9	10	18	14	62884	139	7	28	107	69	92	70	78	88	56	148	148	148	62807	1786	23	6	6	9	12	1788	13	1741	1785	1761	1741	31	10	21	9	11	10	5	5	4	11	12	11	5	13	17	9	16	9
UM200925T0107	10	11	19	15	62881	140	8	29	108	70	93	71	79	89	57	149	149	149	62804	1787	24	11	11	10	13	1789	14	1742	1786	1762	1742	32	15	22	10	12	11	12	12	11	12	13	12	4	14	18	8	17	10
UM200925T0109	6	7	13	13	62879	138	4	23	104	66	89	69	77	87	53	147	147	147	62802	1783	22	11	11	6	11	1785	12	1738	1782	1758	1738	30	15	18	6	10	9	12	12	11	4	11	8	6	12	16	10	13	10
UM200925T0110	5	6	12	12	62878	137	3	22	103	65	88	68	76	86	52	146	146	146	62801	1782	21	10	10	5	10	1784	11	1737	1781	1757	1737	29	14	17	5	9	8	11	11	10	3	10	7	5	11	15	9	12	9
UM200925T0111	6	7	15	13	62879	138	4	25	104	66	89	69	77	87	53	147	147	147	62802	1783	22	11	11	6	11	1785	12	1738	1782	1758	1738	30	15	18	6	10	9	12	12	11	6	11	8	6	12	16	10	13	10
UM200925T0112	9	10	18	14	62884	139	7	28	107	69	92	70	78	88	56	148	148	148	62807	1786	23	10	10	9	12	1788	13	1741	1785	1761	1741	31	14	21	9	11	10	11	11	10	11	12	11	3	13	17	7	16	9
UM200925T0113	7	8	16	12	62882	137	5	26	105	67	90	68	76	86	54	146	146	146	62805	1784	21	8	8	7	10	1786	11	1739	1783	1759	1739	29	12	19	7	9	8	9	9	8	9	10	9	3	11	15	7	14	7
UM200925T0114	7	8	16	12	62882	137	5	26	105	67	90	68	76	86	54	146	146	146	62805	1784	21	8	8	7	10	1786	11	1739	1783	1759	1739	29	12	19	7	9	8	9	9	8	9	10	9	3	11	15	7	14	7
UM200925T0115	7	8	16	14	62882	139	5	26	105	67	90	70	78	88	54	148	148	148	62805	1784	23	12	12	7	12	1786	13	1739	1783	1759	1739	31	16	19	7	11	10	13	13	12	9	12	9	7	13	17	11	14	11
UM200925T0116	9	10	18	14	62883	139	7	28	107	69	92	70	78	88	56	148	148	148	62806	1786	23	10	10	9	12	1788	13	1741	1785	1761	1741	31	14	21	9	11	10	11	11	10	11	12	11	5	13	17	9	16	9
UM200925T0117	14	15	23	19	62882	140	12	33	112	74	97	71	79	89	61	153	153	153	62805	1789	28	17	17	14	17	1791	18	1746	1788	1766	1746	36	21	26	14	16	7	18	18	17	16	17	16	12	10	14	16	21	16
UM200925T0120	9	10	18	14	62884	139	7	28	107	69	92	70	78	88	56	148	148	148	62807	1786	23	10	10	9	12	1788	13	1741	1785	1761	1741	31	14	21	9	11	10	11	11	10	11	12	11	5	13	17	9	16	9
UM200925T0122	5	6	14	10	62878	135	3	24	103	65	88	66	74	84	52	144	144	144	62801	1782	19	8	8	5	8	1784	9	1737	1781	1757	1737	27	12	17	5	7	6	9	9	8	7	8	7	3	9	13	7	12	7
UM200925T0124	10	11	19	15	62883	136	8	29	108	70	93	67	75	85	57	149	149	149	62806	1787	24	13	13	10	13	1789	14	1742	1786	1762	1742	32	17	22	10	12	3	14	14	13	12	13	12	8	6	10	12	17	12
UM200925T0125	12	13	21	17	62887	142	10	31	110	72	95	73	81	91	59	151	151	151	62810	1789	26	9	9	12	15	1791	16	1744	1788	1764	1744	34	13	24	12	14	13	8	8	7	14	15	14	8	16	20	12	19	12
UM200925T0126	7	8	16	12	62881	137	5	26	105	67	90	68	76	86	54	146	146	146	62804	1784	21	8	8	7	10	1786	11	1739	1783	1759	1739	29	12	19	7	9	8	9	9	8	9	10	9	1	11	15	3	14	7
UM200925T0127	11	12	20	16	62886	141	9	30	109	71	94	72	80	90	58	150	150	150	62809	1788	25	8	8	11	14	1790	15	1743	1787	1763	1743	33	12	23	11	13	12	9	9	8	13	14	13	7	15	19	11	18	11
UM200925T0129	10	11	19	15	62883	140	8	29	108	70	93	71	79	89	57	149	149	149	62806	1787	24	11	11	10	13	1789	14	1742	1786	1762	1742	32	15	22	10	12	11	12	12	11	12	13	12	6	14	18	10	17	10
UM200925T0130	5	6	14	10	62878	135	3	24	103	65	88	66	74	84	52	144	144	144	62801	1782	19	8	8	5	8	1784	9	1737	1781	1757	1737	27	12	17	5	7	6	9	9	8	7	8	7	3	9	13	7	12	7
UM200925T0131	6	7	15	11	62879	136	4	25	104	66	89	67	75	85	53	145	145	145	62802	1783	20	9	9	6	9	1785	10	1738	1782	1758	1738	28	13	18	6	8	7	10	10	9	8	9	8	4	10	14	8	13	8
UM200925T0132	8	9	17	13	62881	138	6	27	106	68	91	69	77	87	55	147	147	147	62804	1785	22	9	9	8	11	1787	12	1740	1784	1760	1740	30	13	20	8	10	9	10	10	9	10	11	10	2	12	16	6	15	8
UM200925T0133	13	14	22	18	62879	139	11	32	111	73	96	70	78	88	60	152	152	152	62802	1788	27	16	16	13	16	1790	17	1745	1787	1765	1745	35	20	25	13	15	6	17	17	16	15	16	15	11	9	13	15	20	15
UM200925T0134	8	9	17	13	62883	138	6	27	106	68	91	69	77	87	55	147	147	147	62806	1785	22	9	9	8	11	1787	12	1740	1784	1760	1740	30	13	20	8	10	9	10	10	9	10	11	10	2	12	16	6	15	8
UM200925T0135	8	9	17	13	62883	138	6	27	106	68	91	69	77	87	55	147	147	147	62806	1785	22	9	9	8	11	1787	12	1740	1784	1760	1740	30	13	20	8	10	9	10	10	9	10	11	10	2	12	16	6	15	8
UM200925T0136	9	10	18	14	62883	139	7	28	107	69	92	70	78	88	56	148	148	148	62806	1786	23	10	10	9	12	1788	13	1741	1785	1761	1741	31	14	21	9	11	10	11	11	10	11	12	11	3	13	17	5	16	9
UM200925T0137	12	13	21	17	62880	138	10	31	110	72	95	69	77	87	59	151	151	151	62803	1789	26	15	15	12	15	1791	16	1744	1788	1764	1744	34	19	24	12	14	5	16	16	15	14	15	14	10	8	12	14	19	14
UM200925T0138	6	7	15	11	62881	136	4	25	104	66	89	67	75	85	53	145	145	145	62804	1783	20	7	7	6	9	1785	10	1738	1782	1758	1738	28	11	18	6	8	7	8	8	7	8	9	8	0	10	14	4	13	6
UM200925T0139	9	10	18	14	62882	135	7	28	107	69	92	66	74	84	56	148	148	148	62805	1786	23	12	12	9	12	1788	13	1741	1785	1761	1741	31	16	21	9	11	2	13	13	12	11	12	11	7	5	9	11	16	11
UM200925T0140	6	7	13	13	62877	138	4	23	104	66	89	69	77	87	53	147	147	147	62800	1783	22	11	11	6	11	1785	12	1738	1782	1758	1738	30	15	18	6	10	9	12	12	11	4	11	8	6	12	16	10	13	10
UM200925T0142	13	14	22	18	62887	139	11	32	111	73	96	70	78	88	60	152	152	152	62810	1790	27	16	16	13	16	1792	17	1745	1789	1765	1745	35	20	25	13	15	4	17	17	16	15	16	15	11	7	13	15	20	15
UM200925T0143	14	15	23	19	62880	140	12	33	112	74	97	71	79	89	61	153	153	153	62803	1789	28	17	17	14	17	1791	18	1746	1788	1766	1746	36	21	26	14	16	7	18	18	17	16	17	16	12	10	14	16	21	16
[truncated: 44 more columns]
